# Supplementary material for: Backbone Alterations in Cyclic Peptides Influence Both Membrane Permeability and Biological Activity
Source: J Med Chem. 2025 Nov 6;68(22):24108–26. doi: 10.1021/acs.jmedchem.5c01901 (PMC12670408; doi:10.1021/acs.jmedchem.5c01901)
Supplement: Supplementary file 2 [file jm5c01901_si_002.csv]

Compound	SMILE	CHI-IAM	Caco-2 A to B Papp (e^-6 cm/s)	cLogP	tPSA ()	Macrocycle size	HBD count	Induction at 50 ?M (%)	Induction at 30 ?M (%)	Induction at 10 ?M (%)	Cell count at 50 ?M (%)	Cell count at 30 ?M (%)	Cell count at 10 ?M (%)
1	NC1=CC=CC(C(OC)=O)=N1
2	NC1=CC=CC(C(OC)=O)=[N+]1[O-]
3	O=C(OC)C1=[N+]([O-])C(NC([C@H]([C@@H](C)CC)NC(OC(C)(C)C)=O)=O)=CC=C1
4	O=C(OC)C1=NC(NC([C@H]([C@@H](C)CC)NC(OC(C)(C)C)=O)=O)=CC=C1
5	OC(C1=NC(NC([C@H]([C@@H](C)CC)NC(OC(C)(C)C)=O)=O)=CC=C1)=O
6	OC(C1=[N+]([O-])C(NC([C@H]([C@@H](C)CC)NC(OC(C)(C)C)=O)=O)=CC=C1)=O
7	O=C(OC)C1=NC(C(OC)=O)=CC=C1
8	O=C(OC)C1=NC(CO)=CC=C1
9	ClCC1=CC=CC(C(OC)=O)=N1
10	O=C(OC)C1=NC(CN=[N+]=[N-])=CC=C1
11	[NH3+]CC1=CC=CC(C(OC)=O)=N1.[Cl-]
12	O=C([C@@H]([C@@H](C)CC)NC(OC(C)(C)C)=O)NCC1=NC(C(OC)=O)=CC=C1
13	O=C([C@@H]([C@@H](C)CC)NC(OC(C)(C)C)=O)NCC1=NC(C(O)=O)=CC=C1
14	O=C([C@@H]([C@@H](C)CC)NC(OC(C)(C)C)=O)NCC1=[N+]([O-])C(C(OC)=O)=CC=C1
15	O=C([C@@H](C(C)C)NC(OC(C)(C)C)=O)NCC1=[N]([O])C(C(O)=O)=CC=C1
16	CC1=NC(NC(OC(C)(C)C)=O)=CC=C1
17	O=C(OCC)CC1=NC(NC(OC(C)(C)C)=O)=CC=C1
18	[O-][N+]1=C(CC(OCC)=O)C=CC=C1NC(OC(C)(C)C)=O
20	[O-][N+]1=C(CC(OCC)=O)C=CC=C1NC([C@H]([C@@H](C)CC)NC(OC(C)(C)C)=O)=O
21	O=C([C@H]([C@@H](C)CC)NC(OC(C)(C)C)=O)NC1=CC=CC(CC(OCC)=O)=N1
22	O=C([C@H]([C@@H](C)CC)NC(OC(C)(C)C)=O)NC1=CC=CC(CC(O)=O)=N1
23	[O-][N+]1=C(CC(O)=O)C=CC=C1NC([C@H]([C@@H](C)CC)NC(OC(C)(C)C)=O)=O
24	NCC1=CC=CC(C(O)=O)=C1
25	OC(C1=CC(NC(OCC2C(C=CC=C3)=C3C4=C2C=CC=C4)=O)=CC=C1)=O
26	OC(C1=CC(CNC(OCC2C(C=CC=C3)=C3C4=C2C=CC=C4)=O)=CC=C1)=O
27	OC(CC1=CC(NC(OCC2C3=C(C=CC=C3)C4=C2C=CC=C4)=O)=CC=C1)=O
28	O=C(C1=CSC([C@@H](NC(OC(C)(C)C)=O)[C@@H](C)CC)=N1)OCC
29	O=C(C1=CSC([C@@H](NC(OC(C)(C)C)=O)[C@@H](C)CC)=N1)O
SA-A1	O=C(N[C@@H]([C@H](CC)C)C1=NC2=CS1)[C@H]3N(C([C@@H](NC([C@H]4N(C([C@H](CC5=CC=CC=C5)NC([C@H](C)NC2=O)=O)=O)CCC4)=O)[C@@H](C)CC)=O)CCC3	39.71 ñ 0.16	30.8	2.72	169.9	21	4	29.7	32.6	1.4	88	97	103
SA-A2	O=C(N[C@@H]([C@H](CC)C)C1=NC2=CS1)[C@H]3N(C([C@@H](NC([C@H]4N(C([C@H](CC5=CC=CC=C5)NC([C@H](C(C)(C)C)NC2=O)=O)=O)CCC4)=O)[C@@H](C)CC)=O)CCC3	45.23 ñ 0.18	28.5	3.75	169.9	21	4	95.7	41.1	12.8	15	66	100
SA-A3	O=C(N[C@H]1[C@H](CC)C)[C@H]2N(C([C@@H](NC([C@H]3N(C([C@H](CC4=CC=CC=C4)NC([C@H](C)NC([C@H](CS)NC1=O)=O)=O)=O)CCC3)=O)[C@@H](C)CC)=O)CCC2	33.97 ñ 0.13	0.9	0.69	186.6	21	5	1	1	0.7	98	102	102
SA-B1	O=C1[C@@H](NC([C@H]2N(C([C@@H](NC([C@H]3N(C([C@H](CC4=CC=CC=C4)NC([C@H](C)NC5=CC=CC1=N5)=O)=O)CCC3)=O)[C@@H](C)CC)=O)CCC2)=O)[C@@H](C)CC	39.88 ñ 0.16	11.7	1.92	199	23	5	23.1	15.4	2.2	82	87	101
SA-B2	O=C1[C@@H](NC([C@H]2N(C([C@@H](NC([C@H]3N(C([C@H](CC4=CC=CC=C4)NC([C@H](C)NC5=CC=CC1=[N+]5[O-])=O)=O)CCC3)=O)[C@@H](C)CC)=O)CCC2)=O)[C@@H](C)CC	37.47 ñ 0.10	1.21	1.16	213.1	23	5	7.8	0.2	0.5	103	98	99
SA-B3	O=C1[C@@H](NC([C@H]2N(C([C@@H](NC([C@H]3N(C([C@H](CC4=CC=CC=C4)NC([C@H](C)NC5=CC=CC1=C5)=O)=O)CCC3)=O)[C@@H](C)CC)=O)CCC2)=O)[C@@H](C)CC	37.94 ñ 0.10	11.5	2.53	186.1	23	5	32	15.5	2.6	94	99	96
SA-C1	O=C1[C@@H](NC([C@H]2N(C([C@@H](NC([C@H]3N(C([C@H](CC4=CC=CC=C4)NC([C@H](C)NC5=CC=CC(C1)=N5)=O)=O)CCC3)=O)[C@@H](C)CC)=O)CCC2)=O)[C@@H](C)CC	34.44 ñ 0.13	0.58	1.6	199	24	5	1	0.2	0.7	99	96	98
SA-C2	O=C1[C@@H](NC([C@H]2N(C([C@@H](NC([C@H]3N(C([C@H](CC4=CC=CC=C4)NC([C@H](C)NC5=CC=CC(C1)=[N+]5[O-])=O)=O)CCC3)=O)[C@@H](C)CC)=O)CCC2)=O)[C@@H](C)CC	31.64 ñ 0.04	0.226	0.84	213.1	24	5	1.4	0.5	0.7	109	104	102
SA-C3	O=C1[C@@H](NC([C@H]2N(C([C@@H](NC([C@H]3N(C([C@H](CC4=CC=CC=C4)NC([C@H](C)NC5=CC=CC(C1)=C5)=O)=O)CCC3)=O)[C@@H](C)CC)=O)CCC2)=O)[C@@H](C)CC	34.71 ñ 0.08	0.214	2.21	186.1	24	5	0.2	0.7	0.3	99	97	98
SA-D1	O=C1[C@@H](NC([C@H]2N(C([C@@H](NC([C@H]3N(C([C@H](CC4=CC=CC=C4)NC([C@H](C)NCC5=CC=CC1=N5)=O)=O)CCC3)=O)[C@@H](C)CC)=O)CCC2)=O)[C@@H](C)CC	34.95 ñ 0.08	0.343	1.85	199	24	5	0.9	0.2	0.7	100	100	97
SA-D2	O=C1[C@@H](NC([C@H]2N(C([C@@H](NC([C@H]3N(C([C@H](CC4=CC=CC=C4)NC([C@H](C)NCC5=CC=CC1=[N+]5[O-])=O)=O)CCC3)=O)[C@@H](C)CC)=O)CCC2)=O)[C@@H](C)CC	33.73 ñ 0.02	0.194	1.09	213.1	24	5	1	0.7	0.2	94	99	100
SA-D3	O=C1[C@@H](NC([C@H]2N(C([C@@H](NC([C@H]3N(C([C@H](CC4=CC=CC=C4)NC([C@H](C)NCC5=CC=CC1=C5)=O)=O)CCC3)=O)[C@@H](C)CC)=O)CCC2)=O)[C@@H](C)CC	33.89 ñ 0.02	0.218	2.46	186.1	24	5	0.7	0	0	96	100	105
